# Supplementary material for: Sequence-Specific Features of Short Double-Strand, Blunt-End RNAs Have RIG-I- and Type 1 Interferon-Dependent or -Independent Anti-Viral Effects
Source: Viruses. 2022 Jun 28;14(7):1407. doi: 10.3390/v14071407 (PMC9322957; doi:10.3390/v14071407)
Supplement: Supplementary file 1 [file viruses-14-01407-s001.zip]

Archive with 1 entries (1 files):
- viruses-1740661-supplementary.pdf
